# Supplementary material for: Giant Calcified Pericardial Cyst With Caseous Degeneration Causing Right Ventricular Compression
Source: Interdiscip Cardiovasc Thorac Surg. 2026 Apr 9;41(5):ivag097. doi: 10.1093/icvts/ivag097 (PMC13187626; doi:10.1093/icvts/ivag097)
Supplement: ivag097_Supplementary_Data [file ivag097_supplementary_data.zip]

Archive with 6 entries (6 files):
- Supplementary Video Legends.docx
- Video 1.mp4
- Video 2.mp4
- Video 3.mp4
- Video 4.mp4
- Supplementary table 1 .docx
